# Supplementary material for: The use of XLSTAT in conducting principal component analysis (PCA) when evaluating the relationships between sensory and quality attributes in grilled foods
Source: MethodsX. 2020 Feb 22;7:100835. doi: 10.1016/j.mex.2020.100835 (PMC7078354; doi:10.1016/j.mex.2020.100835)
Supplement: Supplementary file 1 [file mmc1.xlsx]

## Sheet: Sensory-terpenes
											α-Pinene isomer	Camphene	o-Cymene	3-Carene	α-Myrcene	α-Terpinene	o-Cymene isomer	Limonene	Linalool	Endo-borneol	Terpinen-4-ol isomer	Terpineol isomer	Elemene isomer	Carvacrol	Carvacrol isomer	Carvacrol isomer	Coapene isomer	α-Copaene isomer	Cariophylene isomer	Cariophylene	α-Guaiene	Humulene	α-bisabolene	Methanethiol	Allyl isothiocyanate	Diallyl disulphide	Dipropyl disulfide	Allyl trisulfide	Diallyl sulfide	2-Ethyl dithiane	Allyl-2-isopropyldisulfane	(E)-1-(prop-1-en-yl)-3-propyltrisulfane isomer	3,4-dimethyl-thioene	Dimethyl-disulfide	Dimethyl trisulfide
	Sample	Sweetness	Saltiness	Sourness	Spiciness	Aftertaste	Tenderness	Ov. Flavour	Ov. Aroma	Ov. Preference	1	2	3	4	5	6	7	8	9	10	11	12	13	14	15	16	17	18	19	20	21	22	23	24	25	26	27	28	29	30	31	32	33	34	35
	UB	1.82	1.41739	0.903704	0.564	4.136	4.656	4.89167	3.832	3.052	0.067607	0	0.100014	0.113838	0.155792	1.02346	0.337555	4.33743	2.3777	0.126584	1.83612	0.76348	0	0.275807	0.178035	0.178035	0.0256083	0.169576	0.095578	0.065126	0.296325	0.420141	0.154667	8.99052	0.065248	3.17529	0.0232796	0.123186	0	1.74834	1.57418	0.0207163	0.017916	3.66177	4.2828
	BM	2.53333	4.07	1.25	1.21111	6.53	6.64	6.83	6.54444	5.96	5.81394	0	1.3759	9.67583	14.3254	76.4764	29.9665	69.2203	14.5743	3.35103	4.51252	3.12582	0	3.79898	95.4516	196.245	0.248584	4.03959	1.16667	39.4449	0.930311	2.19171	0.853408	298.172	85.2903	26.2845	1.20391	6.27789	0	1.82793	7.36478	0.219871	3.57389	0.444539	0.149569
	BS	1.70556	3.9381	0.935	1.315	5.32778	4.52273	6.455	4.96364	4.27143	7.1237	0	1.43741	12.0819	16.2808	84.8539	41.8863	72.3585	17.5003	5.70077	8.13626	5.71347	0	7.88826	188.635	143.49	0.395969	7.37245	2.4529	74.111	2.00673	3.96007	3.78162	337.481	10.4045	26.4195	1.086	6.71031	0	1.65973	6.21903	1.04621	1.67831	0.297972	0.05721
	UM	1.35667	2.12414	1.15161	0.343333	5.69286	6.52143	5.7	3.68125	3.11935	0.94225	0.299748	0.312893	4.25676	2.83438	5.02428	6.65869	15.756	2.1401	0.785811	2.40121	0.753247	0.0596267	0.194349	0.202632	0.210574	0.0572587	0.280767	0.135832	0.295747	0.825492	0.240008	0.16462	13.8399	0.0236876	4.87658	0.070431	0.0747086	0.7005	0.0249872	2.89146	0.00915679	0	1.97336	1.97028
	MM	2.4	3.625	0.655556	1.975	5.45	4.375	5.5	5.35556	5.81111	52.6835	3.27982	5.01262	69.6808	71.6176	380.324	190.74	309.729	58.5941	1.15377	24.0069	12.9688	37.3771	28.526	443.083	583.719	2.70623	50.0304	44.2035	519.413	7.49087	22.9132	11.0561	477.87	20.4976	101.624	6.36428	6.93157	6.99256	4.9978	31.1568	4.60698	0	0.616599	0.135593
	MS	3.55625	2.94375	1.00667	2.92353	6.30625	6.54444	6.96	5.31875	4.72941	159.377	8.62347	8.91125	238.358	165.439	1021.2	186.11	629.259	72.6268	0.805089	31.6341	20.6878	184.916	27.896	461.702	686.588	7.00896	27.4456	23.6383	1812.72	15.6421	91.3526	30.2539	360.603	13.6255	93.5989	7.17182	9.10209	6.94776	17.5345	47.7651	10.6224	0	0.190699	0.0629812
	Note: Volatile abundances expressed as area of base peak x 10-6

## Sheet: PCA7_HID6
0.946886	-0.29929
0.974078	0.213926
0.980226	0.195889
0.996794	-0.00362202
0.963487	0.251997
0.990721	0.117825
0.98156	0.167607
0.995142	0.0524912
0.933681	-0.332348
0.996157	0.0672767
-0.135252	0.602781
0.939125	0.327191
0.9754	-0.216277
-0.260445	-0.369423
0.985278	-0.156542
0.990689	-0.0802653
0.930359	-0.352258
0.954026	-0.278027
0.985007	0.163478
0.758137	-0.584032
0.758237	-0.547109
0.963991	0.249374
0.994445	0.0947631
0.953203	0.279891
0.976629	0.20994
0.9796	0.162792
0.868077	0.0565461
0.199952	-0.601299
-0.351303	0.636737
0.953225	-0.147851
0.407296	0.105018
0.136505	0.677542
0.40949	0.158712
0.32634	-0.427977
0.413867	-0.629103

## Sheet: PCA7_HID7
-2.78011	-0.32654
-2.3501	-0.826834
3.47885	-2.61372
8.95469	1.58469
-3.67231	0.58803
-3.63101	1.59438

## Sheet: PCA7_HID8
6.80507	-6.85395
7.00049	4.89906
7.04468	4.486
7.16375	-0.0829467
6.92439	5.77092
7.12011	2.69828
7.05427	3.83831
7.15188	1.20209
6.71017	-7.61101
7.15917	1.54068
-0.972032	13.8041
6.7493	7.49289
7.01	-4.9529
-1.87176	-8.46004
7.08099	-3.58492
7.11988	-1.83813
6.6863	-8.06696
6.85639	-6.36702
7.07904	3.74375
5.44857	-13.3747
5.4493	-12.5292
6.92801	5.71083
7.14687	2.17014
6.85048	6.4097
7.01883	4.80776
7.04018	3.72806
-3.67231	0.58803
-2.78011	-0.32654
-2.3501	-0.826834
-3.63101	1.59438
3.47885	-2.61372
8.95469	1.58469
6.23869	1.29494
1.43701	-13.7702
-2.52474	14.5817
6.85063	-3.38589
2.92716	2.40499
0.981036	15.5162
2.94292	3.63461
2.34534	-9.80097
2.97438	-14.4069

## Sheet: PCA7_HID12
0.898136	0.212573
0.271395	0.869272
-0.304265	0.463169
0.971758	0.164759
0.470167	0.702221
0.170907	0.31224
0.478637	0.747396
0.40647	0.850243
0.477521	0.707874
0.97031	-0.111591
0.970905	-0.166421
0.999619	-0.0111725
0.960431	-0.106254
0.989671	-0.0691882
0.980807	-0.0738259
0.984712	-0.165989
0.929928	-0.0351291
0.995628	-0.0579124
-0.170352	-0.312611
0.934271	-0.137158
0.977239	0.00333219
-0.200792	0.756074
0.980903	-0.0627243
0.991791	-0.0145221
0.926509	-0.033292
0.96431	0.100018
0.977767	-0.140375
0.747871	-0.0680635
0.742874	-0.131628
0.959982	-0.118017
0.988508	-0.112526
0.949901	-0.114215
0.969239	-0.151782
0.976177	-0.0955923
0.898136	0.212573
0.271395	0.869272
-0.304265	0.463169
0.971758	0.164759
0.470167	0.702221
0.170907	0.31224
0.478637	0.747396
0.40647	0.850243
0.477521	0.707874

## Sheet: PCA7_HID13
-2.02328	3.74316
-2.25894	1.38336
3.4154	-0.521854
9.28545	-0.519494
-4.28104	-2.80019
-4.13759	-1.28498

## Sheet: PCA7_HID14
6.67422	3.70143
2.01679	15.1362
-2.26105	8.06492
7.22132	2.86887
3.4939	12.2274
1.27004	5.43688
3.55684	13.014
3.02055	14.8048
3.54855	12.3259
7.21056	-1.94307
7.21498	-2.8978
7.42836	-0.194541
7.13714	-1.85014
7.35444	-1.20474
7.28856	-1.28549
7.31758	-2.89028
6.91047	-0.611684
7.3987	-1.0084
-1.26592	-5.44333
6.94274	-2.38826
7.26205	0.0580217
-1.49212	13.1651
7.28928	-1.09219
7.37018	-0.252865
6.88506	-0.579696
7.16597	1.74156
7.26597	-2.44428
5.55757	-1.18515
5.52044	-2.29198
7.1338	-2.05496
7.34579	-1.95937
7.0589	-1.98877
7.2026	-2.6429
7.25415	-1.6645
-4.28104	-2.80019
-2.02328	3.74316
-2.25894	1.38336
-4.13759	-1.28498
3.4154	-0.521854
9.28545	-0.519494
6.67422	3.70143
2.01679	15.1362
-2.26105	8.06492
7.22132	2.86887
3.4939	12.2274
1.27004	5.43688
3.55684	13.014
3.02055	14.8048
3.54855	12.3259

## Sheet: PCA8_HID
0.952086	-0.284834
0.970821	0.228083
0.976804	0.212361
0.99741	0.0120434
0.959744	0.265781
0.98891	0.13225
0.97903	0.181696
0.994288	0.0667628
0.938436	-0.319947
0.995114	0.0813807
-0.140783	0.594907
0.978501	-0.202133
-0.265293	-0.368166
0.987534	-0.143345
0.99141	-0.0678563
0.934198	0.341007
0.935355	-0.338655
0.92911	-0.351732
0.961142	-0.244906
0.982236	0.180546
0.766687	-0.574228
0.766118	-0.535289
0.960272	0.263082
0.992801	0.110392
0.948856	0.294932
0.971668	0.233044
0.976454	0.181288
-0.204669	0.659104
0.0371366	0.385469
-0.487882	-0.696018
-0.0508286	0.839226
-0.0314515	0.0155354
-0.235496	-0.455955
-0.45504	0.204763
-0.108143	0.407901
0.22528	0.504623

## Sheet: PCA8_HID1
-2.35802	-0.883066
-3.79158	0.597342
9.0532	1.66934
-3.75333	1.60211
-2.82003	-0.314317
3.66977	-2.67141

## Sheet: PCA8_HID2
6.91344	-6.5441
7.04949	5.24023
7.09293	4.87901
7.24256	0.276698
6.96905	6.10635
7.18084	3.03845
7.1091	4.17449
7.21989	1.53388
6.81433	-7.35082
7.22589	1.86973
-1.02227	13.6681
7.10526	-4.64403
-1.92639	-8.45864
7.17085	-3.29337
7.19899	-1.55901
6.78355	7.83467
6.79196	-7.78062
6.74661	-8.08108
6.97921	-5.62673
7.13238	4.14807
5.56719	-13.1929
5.56307	-12.2983
6.97289	6.04434
7.20909	2.53628
6.88999	6.7761
7.05564	5.35421
7.09039	4.16511
-2.82003	-0.314317
-2.35802	-0.883066
-3.79158	0.597342
3.66977	-2.67141
9.0532	1.66934
-3.75333	1.60211
-1.48618	15.143
0.269663	8.85618
-3.54269	-15.9911
-0.369085	19.2813
-0.228381	0.356926
-1.71002	-10.4756
-3.30421	4.70444
-0.785265	9.37157
1.63584	11.5938

[truncated: 210 more sheets: PCA9_HID, PCA9_HID1, PCA9_HID2, PCA7_HID15, PCA7_HID16, PCA7_HID17, PCA7_HID18, PCA7_HID19, PCA7_HID20, PCA8_HID3, PCA8_HID4, PCA8_HID5, PCA output, ANOVA data set, ANOVA_HID, ANOVA_HID1, ANOVA_HID2, ANOVA_HID3, ANOVA_HID4, ANOVA_HID5 …]
